# Supplementary material for: Derivation and Characterization of Endothelial Cells from Porcine Induced Pluripotent Stem Cells
Source: Int J Mol Sci. 2022 Jun 24;23(13):7029. doi: 10.3390/ijms23137029 (PMC9266935; doi:10.3390/ijms23137029)
Supplement: Supplementary file 1 [file ijms-23-07029-s001.zip]

Archive with 5 entries (3 files):
- ijms-1752729-supplementary/
- ijms-1752729-supplementary/supplementary/
- ijms-1752729-supplementary/supplementary/.DS_Store
- ijms-1752729-supplementary/supplementary/Supplementary materials.pdf
- ijms-1752729-supplementary/supplementary/TableS3.xlsx
