# Supplementary material for: Derivation and Characterization of Endothelial Cells from Porcine Induced Pluripotent Stem Cells
Source: Int J Mol Sci. 2022 Jun 24;23(13):7029. doi: 10.3390/ijms23137029 (PMC9266935; doi:10.3390/ijms23137029)
Supplement: Supplementary file 1 [file ijms-23-07029-s001.zip › ijms-1752729-supplementary/supplementary/TableS3.xlsx]

## Sheet: normalizedS1
Genes differently expressed between IPS and AOC
Log2 (Fold change) > 3; p < 0.001; q < 0.001
ENSSSCG00000000018	ENSSSCG00000011570	ENSSSCG00000027372
ENSSSCG00000000033	ENSSSCG00000011609	ENSSSCG00000027466
ENSSSCG00000000046	ENSSSCG00000011664	ENSSSCG00000027557
ENSSSCG00000000091	ENSSSCG00000011670	ENSSSCG00000027657
ENSSSCG00000000105	ENSSSCG00000011673	ENSSSCG00000027660
ENSSSCG00000000116	ENSSSCG00000011683	ENSSSCG00000027877
ENSSSCG00000000261	ENSSSCG00000011690	ENSSSCG00000027941
ENSSSCG00000000293	ENSSSCG00000011700	ENSSSCG00000028010
ENSSSCG00000000402	ENSSSCG00000011701	ENSSSCG00000028062
ENSSSCG00000000455	ENSSSCG00000011712	ENSSSCG00000028092
ENSSSCG00000000500	ENSSSCG00000011723	ENSSSCG00000028237
ENSSSCG00000000521	ENSSSCG00000011727	ENSSSCG00000028327
ENSSSCG00000000541	ENSSSCG00000011737	ENSSSCG00000028417
ENSSSCG00000000563	ENSSSCG00000011766	ENSSSCG00000028695
ENSSSCG00000000588	ENSSSCG00000011795	ENSSSCG00000028905
ENSSSCG00000000600	ENSSSCG00000011806	ENSSSCG00000028922
ENSSSCG00000000655	ENSSSCG00000011828	ENSSSCG00000028977
ENSSSCG00000000656	ENSSSCG00000011851	ENSSSCG00000029227
ENSSSCG00000000675	ENSSSCG00000011859	ENSSSCG00000029230
ENSSSCG00000000778	ENSSSCG00000011877	ENSSSCG00000029367
ENSSSCG00000000779	ENSSSCG00000011884	ENSSSCG00000029484
ENSSSCG00000000802	ENSSSCG00000011904	ENSSSCG00000029503
ENSSSCG00000000882	ENSSSCG00000011906	ENSSSCG00000029507
ENSSSCG00000000915	ENSSSCG00000011915	ENSSSCG00000029550
ENSSSCG00000000932	ENSSSCG00000011928	ENSSSCG00000029571
ENSSSCG00000000936	ENSSSCG00000011937	ENSSSCG00000029592
ENSSSCG00000000939	ENSSSCG00000011973	ENSSSCG00000029687
ENSSSCG00000000940	ENSSSCG00000011979	ENSSSCG00000029763
ENSSSCG00000000948	ENSSSCG00000012002	ENSSSCG00000029781
ENSSSCG00000001064	ENSSSCG00000012003	ENSSSCG00000029849
ENSSSCG00000001073	ENSSSCG00000012020	ENSSSCG00000029998
ENSSSCG00000001078	ENSSSCG00000012050	ENSSSCG00000030018
ENSSSCG00000001099	ENSSSCG00000012074	ENSSSCG00000030209
ENSSSCG00000001201	ENSSSCG00000012110	ENSSSCG00000030300
ENSSSCG00000001229	ENSSSCG00000012136	ENSSSCG00000030511
ENSSSCG00000001341	ENSSSCG00000012141	ENSSSCG00000030518
ENSSSCG00000001401	ENSSSCG00000012152	ENSSSCG00000030539
ENSSSCG00000001434	ENSSSCG00000012160	ENSSSCG00000030655
ENSSSCG00000001453	ENSSSCG00000012164	ENSSSCG00000030921
ENSSSCG00000001457	ENSSSCG00000012234	ENSSSCG00000030998
ENSSSCG00000001463	ENSSSCG00000012448	ENSSSCG00000031023
ENSSSCG00000001469	ENSSSCG00000012482	ENSSSCG00000031190
ENSSSCG00000001470	ENSSSCG00000012484	ENSSSCG00000031193
ENSSSCG00000001478	ENSSSCG00000012504	ENSSSCG00000031221
ENSSSCG00000001479	ENSSSCG00000012525	ENSSSCG00000031236
ENSSSCG00000001770	ENSSSCG00000012527	ENSSSCG00000031251
ENSSSCG00000001800	ENSSSCG00000012528	ENSSSCG00000031287
ENSSSCG00000001804	ENSSSCG00000012530	ENSSSCG00000031337
ENSSSCG00000001860	ENSSSCG00000012595	ENSSSCG00000031503
ENSSSCG00000001869	ENSSSCG00000012597	ENSSSCG00000031536
ENSSSCG00000001963	ENSSSCG00000012649	ENSSSCG00000031538
ENSSSCG00000001987	ENSSSCG00000012705	ENSSSCG00000031579
ENSSSCG00000002251	ENSSSCG00000012840	ENSSSCG00000031615
ENSSSCG00000002268	ENSSSCG00000012996	ENSSSCG00000031625
ENSSSCG00000002290	ENSSSCG00000013073	ENSSSCG00000031713
ENSSSCG00000002368	ENSSSCG00000013119	ENSSSCG00000031723
ENSSSCG00000002376	ENSSSCG00000013226	ENSSSCG00000031734
ENSSSCG00000002383	ENSSSCG00000013246	ENSSSCG00000031750
ENSSSCG00000002428	ENSSSCG00000013260	ENSSSCG00000031789
ENSSSCG00000002443	ENSSSCG00000013292	ENSSSCG00000031796
ENSSSCG00000002444	ENSSSCG00000013297	ENSSSCG00000031831
ENSSSCG00000002452	ENSSSCG00000013300	ENSSSCG00000031849
ENSSSCG00000002474	ENSSSCG00000013327	ENSSSCG00000031866
ENSSSCG00000002639	ENSSSCG00000013341	ENSSSCG00000031955
ENSSSCG00000002662	ENSSSCG00000013349	ENSSSCG00000031960
ENSSSCG00000002738	ENSSSCG00000013380	ENSSSCG00000031987
ENSSSCG00000002792	ENSSSCG00000013400	ENSSSCG00000032010
ENSSSCG00000002795	ENSSSCG00000013401	ENSSSCG00000032015
ENSSSCG00000002815	ENSSSCG00000013408	ENSSSCG00000032019
ENSSSCG00000002852	ENSSSCG00000013410	ENSSSCG00000032123
ENSSSCG00000002953	ENSSSCG00000013418	ENSSSCG00000032164
ENSSSCG00000002954	ENSSSCG00000013427	ENSSSCG00000032241
ENSSSCG00000003073	ENSSSCG00000013595	ENSSSCG00000032269
ENSSSCG00000003079	ENSSSCG00000013655	ENSSSCG00000032301
ENSSSCG00000003080	ENSSSCG00000013886	ENSSSCG00000032320
ENSSSCG00000003153	ENSSSCG00000013911	ENSSSCG00000032321
ENSSSCG00000003219	ENSSSCG00000014066	ENSSSCG00000032381
ENSSSCG00000003439	ENSSSCG00000014072	ENSSSCG00000032434
ENSSSCG00000003465	ENSSSCG00000014076	ENSSSCG00000032580
ENSSSCG00000003471	ENSSSCG00000014137	ENSSSCG00000032607
ENSSSCG00000003582	ENSSSCG00000014141	ENSSSCG00000032613
ENSSSCG00000003600	ENSSSCG00000014149	ENSSSCG00000032635
ENSSSCG00000003616	ENSSSCG00000014152	ENSSSCG00000032640
ENSSSCG00000003650	ENSSSCG00000014187	ENSSSCG00000032667
ENSSSCG00000003651	ENSSSCG00000014203	ENSSSCG00000032674
ENSSSCG00000003705	ENSSSCG00000014222	ENSSSCG00000032692
ENSSSCG00000003722	ENSSSCG00000014232	ENSSSCG00000032702
ENSSSCG00000003729	ENSSSCG00000014242	ENSSSCG00000032754
ENSSSCG00000003761	ENSSSCG00000014249	ENSSSCG00000032783
ENSSSCG00000003762	ENSSSCG00000014255	ENSSSCG00000032838
ENSSSCG00000003763	ENSSSCG00000014256	ENSSSCG00000032907
ENSSSCG00000003777	ENSSSCG00000014274	ENSSSCG00000032931
ENSSSCG00000003781	ENSSSCG00000014328	ENSSSCG00000032966
ENSSSCG00000003783	ENSSSCG00000014336	ENSSSCG00000033009
ENSSSCG00000003797	ENSSSCG00000014349	ENSSSCG00000033012
ENSSSCG00000003805	ENSSSCG00000014351	ENSSSCG00000033135
ENSSSCG00000003825	ENSSSCG00000014361	ENSSSCG00000033174
ENSSSCG00000003832	ENSSSCG00000014362	ENSSSCG00000033268
ENSSSCG00000003876	ENSSSCG00000014410	ENSSSCG00000033314
ENSSSCG00000003909	ENSSSCG00000014420	ENSSSCG00000033327
ENSSSCG00000003983	ENSSSCG00000014430	ENSSSCG00000033337
ENSSSCG00000004081	ENSSSCG00000014633	ENSSSCG00000033410
ENSSSCG00000004113	ENSSSCG00000014670	ENSSSCG00000033453
ENSSSCG00000004132	ENSSSCG00000014819	ENSSSCG00000033526
ENSSSCG00000004142	ENSSSCG00000014833	ENSSSCG00000033530
ENSSSCG00000004145	ENSSSCG00000014840	ENSSSCG00000033535
ENSSSCG00000004159	ENSSSCG00000014904	ENSSSCG00000033566
ENSSSCG00000004165	ENSSSCG00000014924	ENSSSCG00000033608
ENSSSCG00000004172	ENSSSCG00000014965	ENSSSCG00000033827
ENSSSCG00000004191	ENSSSCG00000014979	ENSSSCG00000033844
ENSSSCG00000004192	ENSSSCG00000014980	ENSSSCG00000033854
ENSSSCG00000004196	ENSSSCG00000014994	ENSSSCG00000033878
ENSSSCG00000004223	ENSSSCG00000014997	ENSSSCG00000033919
ENSSSCG00000004225	ENSSSCG00000015019	ENSSSCG00000033929
ENSSSCG00000004232	ENSSSCG00000015035	ENSSSCG00000033977
ENSSSCG00000004234	ENSSSCG00000015083	ENSSSCG00000034049
ENSSSCG00000004236	ENSSSCG00000015085	ENSSSCG00000034054
ENSSSCG00000004241	ENSSSCG00000015200	ENSSSCG00000034061
ENSSSCG00000004250	ENSSSCG00000015212	ENSSSCG00000034120
ENSSSCG00000004314	ENSSSCG00000015268	ENSSSCG00000034187
ENSSSCG00000004318	ENSSSCG00000015302	ENSSSCG00000034260
ENSSSCG00000004361	ENSSSCG00000015322	ENSSSCG00000034297
ENSSSCG00000004369	ENSSSCG00000015326	ENSSSCG00000034394
ENSSSCG00000004390	ENSSSCG00000015334	ENSSSCG00000034495
ENSSSCG00000004425	ENSSSCG00000015346	ENSSSCG00000034568
ENSSSCG00000004441	ENSSSCG00000015353	ENSSSCG00000034570
ENSSSCG00000004454	ENSSSCG00000015357	ENSSSCG00000034610
ENSSSCG00000004509	ENSSSCG00000015398	ENSSSCG00000034708
ENSSSCG00000004570	ENSSSCG00000015444	ENSSSCG00000034757
ENSSSCG00000004578	ENSSSCG00000015462	ENSSSCG00000034758
ENSSSCG00000004598	ENSSSCG00000015491	ENSSSCG00000034767
ENSSSCG00000004666	ENSSSCG00000015550	ENSSSCG00000034786
ENSSSCG00000004672	ENSSSCG00000015579	ENSSSCG00000034792
ENSSSCG00000004713	ENSSSCG00000015664	ENSSSCG00000034802
ENSSSCG00000004789	ENSSSCG00000015711	ENSSSCG00000034887
ENSSSCG00000004807	ENSSSCG00000015742	ENSSSCG00000034986
ENSSSCG00000004822	ENSSSCG00000015753	ENSSSCG00000035025
ENSSSCG00000004827	ENSSSCG00000015770	ENSSSCG00000035048
ENSSSCG00000004829	ENSSSCG00000015773	ENSSSCG00000035058
ENSSSCG00000004834	ENSSSCG00000015801	ENSSSCG00000035078
ENSSSCG00000004849	ENSSSCG00000015862	ENSSSCG00000035102
ENSSSCG00000004888	ENSSSCG00000015874	ENSSSCG00000035142
ENSSSCG00000004890	ENSSSCG00000015897	ENSSSCG00000035269
ENSSSCG00000004891	ENSSSCG00000015923	ENSSSCG00000035287
ENSSSCG00000004917	ENSSSCG00000015930	ENSSSCG00000035300
ENSSSCG00000004921	ENSSSCG00000015935	ENSSSCG00000035355
ENSSSCG00000004976	ENSSSCG00000015955	ENSSSCG00000035361
ENSSSCG00000005020	ENSSSCG00000015959	ENSSSCG00000035392
ENSSSCG00000005030	ENSSSCG00000016032	ENSSSCG00000035395
ENSSSCG00000005055	ENSSSCG00000016034	ENSSSCG00000035400
ENSSSCG00000005063	ENSSSCG00000016062	ENSSSCG00000035426
ENSSSCG00000005081	ENSSSCG00000016064	ENSSSCG00000035553
ENSSSCG00000005095	ENSSSCG00000016067	ENSSSCG00000035598
ENSSSCG00000005122	ENSSSCG00000016131	ENSSSCG00000035610
ENSSSCG00000005130	ENSSSCG00000016151	ENSSSCG00000035678
ENSSSCG00000005134	ENSSSCG00000016156	ENSSSCG00000035720
ENSSSCG00000005172	ENSSSCG00000016164	ENSSSCG00000035872
ENSSSCG00000005203	ENSSSCG00000016174	ENSSSCG00000035883
ENSSSCG00000005229	ENSSSCG00000016230	ENSSSCG00000035938
ENSSSCG00000005240	ENSSSCG00000016233	ENSSSCG00000035952
ENSSSCG00000005494	ENSSSCG00000016258	ENSSSCG00000035958
ENSSSCG00000005503	ENSSSCG00000016261	ENSSSCG00000035966
ENSSSCG00000005518	ENSSSCG00000016263	ENSSSCG00000036036
ENSSSCG00000005582	ENSSSCG00000016330	ENSSSCG00000036093
ENSSSCG00000005620	ENSSSCG00000016412	ENSSSCG00000036097
ENSSSCG00000005688	ENSSSCG00000016444	ENSSSCG00000036121
ENSSSCG00000005785	ENSSSCG00000016535	ENSSSCG00000036136
ENSSSCG00000005965	ENSSSCG00000016554	ENSSSCG00000036145
ENSSSCG00000005967	ENSSSCG00000016570	ENSSSCG00000036152
ENSSSCG00000006002	ENSSSCG00000016617	ENSSSCG00000036169
ENSSSCG00000006018	ENSSSCG00000016634	ENSSSCG00000036181
ENSSSCG00000006023	ENSSSCG00000016635	ENSSSCG00000036201
ENSSSCG00000006105	ENSSSCG00000016639	ENSSSCG00000036274
ENSSSCG00000006115	ENSSSCG00000016665	ENSSSCG00000036314
ENSSSCG00000006160	ENSSSCG00000016686	ENSSSCG00000036360
ENSSSCG00000006161	ENSSSCG00000016715	ENSSSCG00000036476
ENSSSCG00000006175	ENSSSCG00000016718	ENSSSCG00000036509
ENSSSCG00000006196	ENSSSCG00000016780	ENSSSCG00000036553
ENSSSCG00000006197	ENSSSCG00000016802	ENSSSCG00000036582
ENSSSCG00000006287	ENSSSCG00000016806	ENSSSCG00000036618
ENSSSCG00000006288	ENSSSCG00000016822	ENSSSCG00000036679
ENSSSCG00000006289	ENSSSCG00000016831	ENSSSCG00000036709
ENSSSCG00000006307	ENSSSCG00000016850	ENSSSCG00000036724
ENSSSCG00000006369	ENSSSCG00000016851	ENSSSCG00000036753
ENSSSCG00000006370	ENSSSCG00000016857	ENSSSCG00000036755
ENSSSCG00000006524	ENSSSCG00000016883	ENSSSCG00000036758
ENSSSCG00000006530	ENSSSCG00000016900	ENSSSCG00000036790
ENSSSCG00000006577	ENSSSCG00000016912	ENSSSCG00000036824
ENSSSCG00000006578	ENSSSCG00000017046	ENSSSCG00000036844
ENSSSCG00000006580	ENSSSCG00000017082	ENSSSCG00000036883
ENSSSCG00000006581	ENSSSCG00000017098	ENSSSCG00000036893
ENSSSCG00000006644	ENSSSCG00000017260	ENSSSCG00000036956
ENSSSCG00000006648	ENSSSCG00000017274	ENSSSCG00000036988
ENSSSCG00000006738	ENSSSCG00000017277	ENSSSCG00000037015
ENSSSCG00000006758	ENSSSCG00000017380	ENSSSCG00000037032
ENSSSCG00000006777	ENSSSCG00000017389	ENSSSCG00000037065
ENSSSCG00000006851	ENSSSCG00000017592	ENSSSCG00000037066
ENSSSCG00000006857	ENSSSCG00000017705	ENSSSCG00000037081
ENSSSCG00000006862	ENSSSCG00000017723	ENSSSCG00000037170
ENSSSCG00000006872	ENSSSCG00000017727	ENSSSCG00000037187
ENSSSCG00000006917	ENSSSCG00000017750	ENSSSCG00000037218
ENSSSCG00000006923	ENSSSCG00000017818	ENSSSCG00000037241
ENSSSCG00000006970	ENSSSCG00000017907	ENSSSCG00000037279
ENSSSCG00000006988	ENSSSCG00000017920	ENSSSCG00000037324
ENSSSCG00000007052	ENSSSCG00000017927	ENSSSCG00000037348
ENSSSCG00000007056	ENSSSCG00000017936	ENSSSCG00000037406
ENSSSCG00000007085	ENSSSCG00000018162	ENSSSCG00000037483
ENSSSCG00000007140	ENSSSCG00000018401	ENSSSCG00000037508
ENSSSCG00000007261	ENSSSCG00000018664	ENSSSCG00000037517
ENSSSCG00000007424	ENSSSCG00000018888	ENSSSCG00000037534
ENSSSCG00000007463	ENSSSCG00000019154	ENSSSCG00000037582
ENSSSCG00000007479	ENSSSCG00000019178	ENSSSCG00000037606
ENSSSCG00000007529	ENSSSCG00000019194	ENSSSCG00000037608
ENSSSCG00000007541	ENSSSCG00000019317	ENSSSCG00000037645
ENSSSCG00000007623	ENSSSCG00000019369	ENSSSCG00000037697
ENSSSCG00000007727	ENSSSCG00000019512	ENSSSCG00000037706
ENSSSCG00000007738	ENSSSCG00000019624	ENSSSCG00000037776
ENSSSCG00000007849	ENSSSCG00000019636	ENSSSCG00000037832
ENSSSCG00000007897	ENSSSCG00000019904	ENSSSCG00000037898
ENSSSCG00000007986	ENSSSCG00000019990	ENSSSCG00000037900
ENSSSCG00000007992	ENSSSCG00000020059	ENSSSCG00000037905
ENSSSCG00000008021	ENSSSCG00000020088	ENSSSCG00000037950
ENSSSCG00000008103	ENSSSCG00000020095	ENSSSCG00000037955
ENSSSCG00000008115	ENSSSCG00000020127	ENSSSCG00000038001
ENSSSCG00000008147	ENSSSCG00000020439	ENSSSCG00000038010
ENSSSCG00000008162	ENSSSCG00000020555	ENSSSCG00000038022
ENSSSCG00000008239	ENSSSCG00000020624	ENSSSCG00000038037
ENSSSCG00000008240	ENSSSCG00000020666	ENSSSCG00000038080
ENSSSCG00000008245	ENSSSCG00000020835	ENSSSCG00000038180
ENSSSCG00000008259	ENSSSCG00000020915	ENSSSCG00000038302
ENSSSCG00000008294	ENSSSCG00000021067	ENSSSCG00000038374
ENSSSCG00000008312	ENSSSCG00000021084	ENSSSCG00000038404
ENSSSCG00000008392	ENSSSCG00000021208	ENSSSCG00000038406
ENSSSCG00000008443	ENSSSCG00000021259	ENSSSCG00000038420
ENSSSCG00000008491	ENSSSCG00000021443	ENSSSCG00000038429
ENSSSCG00000008509	ENSSSCG00000021514	ENSSSCG00000038441
ENSSSCG00000008510	ENSSSCG00000021557	ENSSSCG00000038493
ENSSSCG00000008615	ENSSSCG00000021597	ENSSSCG00000038522
ENSSSCG00000008617	ENSSSCG00000021598	ENSSSCG00000038535
ENSSSCG00000008664	ENSSSCG00000021601	ENSSSCG00000038536
ENSSSCG00000008749	ENSSSCG00000021712	ENSSSCG00000038547
ENSSSCG00000008771	ENSSSCG00000021874	ENSSSCG00000038569
ENSSSCG00000008785	ENSSSCG00000021941	ENSSSCG00000038607
ENSSSCG00000008820	ENSSSCG00000022009	ENSSSCG00000038704
ENSSSCG00000008854	ENSSSCG00000022081	ENSSSCG00000038784
ENSSSCG00000008870	ENSSSCG00000022083	ENSSSCG00000038806
ENSSSCG00000008889	ENSSSCG00000022128	ENSSSCG00000038818
ENSSSCG00000008926	ENSSSCG00000022208	ENSSSCG00000038831
ENSSSCG00000008930	ENSSSCG00000022230	ENSSSCG00000038838
ENSSSCG00000008953	ENSSSCG00000022236	ENSSSCG00000038914
ENSSSCG00000008954	ENSSSCG00000022256	ENSSSCG00000038991
ENSSSCG00000008959	ENSSSCG00000022318	ENSSSCG00000038992
ENSSSCG00000008961	ENSSSCG00000022496	ENSSSCG00000039133
ENSSSCG00000008963	ENSSSCG00000022543	ENSSSCG00000039185
ENSSSCG00000008966	ENSSSCG00000022618	ENSSSCG00000039244
ENSSSCG00000008994	ENSSSCG00000022635	ENSSSCG00000039273
ENSSSCG00000008995	ENSSSCG00000022689	ENSSSCG00000039283
ENSSSCG00000009012	ENSSSCG00000022739	ENSSSCG00000039364
ENSSSCG00000009022	ENSSSCG00000022780	ENSSSCG00000039416
ENSSSCG00000009050	ENSSSCG00000022784	ENSSSCG00000039514
ENSSSCG00000009051	ENSSSCG00000022820	ENSSSCG00000039651
ENSSSCG00000009092	ENSSSCG00000022919	ENSSSCG00000039712
ENSSSCG00000009097	ENSSSCG00000022961	ENSSSCG00000039731
ENSSSCG00000009098	ENSSSCG00000023041	ENSSSCG00000039795
ENSSSCG00000009106	ENSSSCG00000023074	ENSSSCG00000039813
ENSSSCG00000009122	ENSSSCG00000023085	ENSSSCG00000039821
ENSSSCG00000009138	ENSSSCG00000023187	ENSSSCG00000039828
ENSSSCG00000009148	ENSSSCG00000023192	ENSSSCG00000039854
ENSSSCG00000009203	ENSSSCG00000023215	ENSSSCG00000039862
ENSSSCG00000009216	ENSSSCG00000023229	ENSSSCG00000039894
ENSSSCG00000009219	ENSSSCG00000023328	ENSSSCG00000039895
ENSSSCG00000009335	ENSSSCG00000023351	ENSSSCG00000039909
ENSSSCG00000009351	ENSSSCG00000023357	ENSSSCG00000039922
ENSSSCG00000009410	ENSSSCG00000023371	ENSSSCG00000039946
ENSSSCG00000009429	ENSSSCG00000023374	ENSSSCG00000039998
ENSSSCG00000009434	ENSSSCG00000023377	ENSSSCG00000040013
ENSSSCG00000009446	ENSSSCG00000023379	ENSSSCG00000040071
ENSSSCG00000009475	ENSSSCG00000023525	ENSSSCG00000040129
ENSSSCG00000009500	ENSSSCG00000023591	ENSSSCG00000040162
ENSSSCG00000009519	ENSSSCG00000023630	ENSSSCG00000040166
ENSSSCG00000009520	ENSSSCG00000023666	ENSSSCG00000040187
ENSSSCG00000009521	ENSSSCG00000023684	ENSSSCG00000040294
ENSSSCG00000009527	ENSSSCG00000023715	ENSSSCG00000040332
ENSSSCG00000009625	ENSSSCG00000023716	ENSSSCG00000040340
ENSSSCG00000009633	ENSSSCG00000023837	ENSSSCG00000040348
ENSSSCG00000009751	ENSSSCG00000023862	ENSSSCG00000040349
ENSSSCG00000009801	ENSSSCG00000023907	ENSSSCG00000040481
ENSSSCG00000009844	ENSSSCG00000024109	ENSSSCG00000040503
ENSSSCG00000010017	ENSSSCG00000024119	ENSSSCG00000040546
ENSSSCG00000010026	ENSSSCG00000024134	ENSSSCG00000040556
ENSSSCG00000010204	ENSSSCG00000024205	ENSSSCG00000040575
ENSSSCG00000010209	ENSSSCG00000024206	ENSSSCG00000040631
ENSSSCG00000010212	ENSSSCG00000024293	ENSSSCG00000040687
ENSSSCG00000010224	ENSSSCG00000024351	ENSSSCG00000040751
ENSSSCG00000010312	ENSSSCG00000024388	ENSSSCG00000040766
ENSSSCG00000010332	ENSSSCG00000024660	ENSSSCG00000040831
ENSSSCG00000010370	ENSSSCG00000024696	ENSSSCG00000040835
ENSSSCG00000010385	ENSSSCG00000024773	ENSSSCG00000040838
ENSSSCG00000010400	ENSSSCG00000024800	ENSSSCG00000040880
ENSSSCG00000010403	ENSSSCG00000024818	ENSSSCG00000040942
ENSSSCG00000010446	ENSSSCG00000024867	ENSSSCG00000040982
ENSSSCG00000010447	ENSSSCG00000024914	ENSSSCG00000000649
ENSSSCG00000010451	ENSSSCG00000024938	ENSSSCG00000002684
ENSSSCG00000010452	ENSSSCG00000025005	ENSSSCG00000003113
ENSSSCG00000010461	ENSSSCG00000025021	ENSSSCG00000005214
ENSSSCG00000010464	ENSSSCG00000025034	ENSSSCG00000006321
ENSSSCG00000010491	ENSSSCG00000025109	ENSSSCG00000007116
ENSSSCG00000010493	ENSSSCG00000025134	ENSSSCG00000007508
ENSSSCG00000010651	ENSSSCG00000025208	ENSSSCG00000008873
ENSSSCG00000010665	ENSSSCG00000025286	ENSSSCG00000013252
ENSSSCG00000010672	ENSSSCG00000025306	ENSSSCG00000014600
ENSSSCG00000010686	ENSSSCG00000025363	ENSSSCG00000015199
ENSSSCG00000010703	ENSSSCG00000025499	ENSSSCG00000015237
ENSSSCG00000010728	ENSSSCG00000025647	ENSSSCG00000015324
ENSSSCG00000010756	ENSSSCG00000025672	ENSSSCG00000017700
ENSSSCG00000010757	ENSSSCG00000025698	ENSSSCG00000018132
ENSSSCG00000010801	ENSSSCG00000025741	ENSSSCG00000018497
ENSSSCG00000010809	ENSSSCG00000025783	ENSSSCG00000018698
ENSSSCG00000010816	ENSSSCG00000025810	ENSSSCG00000021852
ENSSSCG00000010831	ENSSSCG00000025846	ENSSSCG00000023032
ENSSSCG00000010840	ENSSSCG00000025955	ENSSSCG00000023760
ENSSSCG00000010903	ENSSSCG00000025969	ENSSSCG00000023993
ENSSSCG00000011033	ENSSSCG00000026004	ENSSSCG00000027075
ENSSSCG00000011070	ENSSSCG00000026005	ENSSSCG00000031425
ENSSSCG00000011103	ENSSSCG00000026042	ENSSSCG00000031755
ENSSSCG00000011121	ENSSSCG00000026079	ENSSSCG00000031872
ENSSSCG00000011147	ENSSSCG00000026318	ENSSSCG00000032151
ENSSSCG00000011195	ENSSSCG00000026404	ENSSSCG00000033153
ENSSSCG00000011201	ENSSSCG00000026455	ENSSSCG00000035609
ENSSSCG00000011208	ENSSSCG00000026585	ENSSSCG00000035772
ENSSSCG00000011267	ENSSSCG00000026587	ENSSSCG00000036177
ENSSSCG00000011294	ENSSSCG00000026618	ENSSSCG00000036991
ENSSSCG00000011358	ENSSSCG00000026655	ENSSSCG00000038909
ENSSSCG00000011470	ENSSSCG00000026780	ENSSSCG00000040561
ENSSSCG00000011482	ENSSSCG00000026940	ENSSSCG00000031099
ENSSSCG00000011485	ENSSSCG00000026985	ENSSSCG00000031972
ENSSSCG00000011524	ENSSSCG00000027130	ENSSSCG00000033455
ENSSSCG00000011535	ENSSSCG00000027157	ENSSSCG00000035049
ENSSSCG00000011538	ENSSSCG00000027266	ENSSSCG00000035086
ENSSSCG00000011553	ENSSSCG00000036710
